# Supplementary material for: Temperature-Dependent Biofilm Development in Antarctic Endophytic Microbial Communities
Source: Microorganisms. 2026 Mar 4;14(3):580. doi: 10.3390/microorganisms14030580 (PMC13029002; doi:10.3390/microorganisms14030580)
Supplement: Supplementary file 1 [file microorganisms-14-00580-s001.zip]

Archive with 1 entries (1 files):
- microorganisms-4046788-supplementary.pdf
